# Supplementary material for: Comparative analysis of transposed element insertion within human and mouse genomes reveals Alu's unique role in shaping the human transcriptome
Source: Genome Biol. 2007 Jun 27;8(6):R127. doi: 10.1186/gb-2007-8-6-r127 (PMC2394776; doi:10.1186/gb-2007-8-6-r127)
Supplement: Additional data file 13 — Presented is an Excel file containing coordinates of all tissue-specific and cancer specific exons in both human and mouse. [file gb-2007-8-6-r127-S13.xls]

## Sheet: human_tissue
RE	Chr	start	splice 1 vs splice 2	Tissue	#ESTs/mRNAs of splice 1 in the actual tissue	#ESTs/mRNAs of splice 2 in the actual tissue	#ESTs/mRNAs of splice 1 in all other tissues except the actual	#ESTs/mRNAs of splice 2 in all other tissues except the actual	TS	r_TS	r_TS_tilde
L1	2	232751	holding_vs_skipping	testis	7	2	12	83	94.5312	1.42957	14.124
L1	10	99977328	holding_vs_skipping	thyroid	3	0	2	15	93.6844	1.17579	3.25667
L1	3	102642722	holding_vs_skipping	brain	8	0	2	25	99.8045	2.70842	5.88268
L1	5	66248352	skipping_vs_holding	pancreas	3	0	6	15	91.1261	1.16376	1.84779
L1	2	211132758	holding_vs_skipping	placenta	4	0	7	60	96.875	1.49136	11.5133
L1	2	208271838	holding_vs_skipping	brain	4	1	14	28	87.4855	1.04915	2.1631
L1	12	78289051	holding_vs_skipping	placenta	4	0	2	20	96.8717	1.49135	4.54627
L2	17	23683422	holding_vs_skipping	colon	4	1	32	66	89.0343	1.05677	3.93279
L2	17	23683422	holding_vs_skipping	muscle	3	0	33	67	93.7178	1.17594	3.90637
L2	20	32116562	skipping_vs_holding	colon	20	1	313	11	52.4173	5.01992	0.980965
L2	20	32116562	skipping_vs_holding	eye	9	1	324	11	55.6311	2.05665	1.22951
L2	20	32116562	skipping_vs_holding	uterus	16	1	317	11	53.8995	3.91968	1.06296
CR1	17	74409422	holding_vs_skipping	testis	16	1	1	24	99.9927	4.18806	6.42881
MIR	9	122127860	holding_vs_skipping	placenta	5	2	9	59	85.5469	1.01822	10.0081
MIR	19	14464635	skipping_vs_holding	embryo	11	8	69	87	67.2298	0.969743	1.77065
MIR	19	14464635	skipping_vs_holding	lung	8	3	72	92	86.68	1.33279	1.96919
MIR	19	14464635	skipping_vs_holding	pancreas	9	3	71	92	90.2991	1.52665	2.04271
MIR	19	14464635	skipping_vs_holding	stomach	3	0	77	95	85.1171	1.13414	1.85384
MIR	17	39620531	skipping_vs_holding	nerve	8	2	32	66	96.7003	1.64355	3.96866
MIR	22	32446598	holding_vs_skipping	testis	3	0	2	10	92.627	1.17086	2.06058
MIR	11	111461890	holding_vs_skipping	blood	6	3	78	125	82.7653	1.00387	3.84794
MIR	11	111461890	holding_vs_skipping	eye	8	5	76	123	78.7606	1.00115	3.87061
MIR	11	111461890	holding_vs_skipping	lung	11	4	73	124	96.146	1.66428	4.41927
MIR	9	127739751	holding_vs_skipping	nerve	5	1	37	39	52.7712	1.05146	1.07519
MIR	1	54067042	skipping_vs_holding	uterus	3	0	34	42	75.63	1.08281	1.40046
MIR	1	28708279	holding_vs_skipping	placenta	5	2	11	43	85.5464	1.01822	5.50784
MIR	11	44919116	holding_vs_skipping	testis	5	0	1	31	98.4375	1.79934	8.422
Alu	13	52133470	holding_vs_skipping	muscle	4	0	40	71	96.7148	1.49064	3.29838
Alu	13	52133470	holding_vs_skipping	pancreas	7	2	37	69	94.4393	1.42915	3.49987
Alu	14	73066414	skipping_vs_holding	testis	4	0	1	5	90.625	1.4624	1.28631
Alu	12	6426237	holding_vs_skipping	brain	5	1	12	36	93.7265	1.30092	3.8793
Alu	17	5261903	skipping_vs_holding	breast	5	0	312	11	50.4631	1.50915	0.948386
Alu	17	5261903	skipping_vs_holding	mouth_oral	5	0	312	11	50.4631	1.50915	0.948386
Alu	17	5261903	skipping_vs_holding	nerve	6	0	311	11	50.844	1.81345	0.936051
Alu	17	5261903	skipping_vs_holding	spleen	6	0	311	11	50.844	1.81345	0.936051
Alu	17	5261903	skipping_vs_holding	thyroid	6	0	311	11	50.844	1.81345	0.936051
Alu	17	5261903	skipping_vs_holding	uterus	7	0	310	11	50.826	2.11433	0.920742
Alu	17	5261903	skipping_vs_holding	vasculature	5	0	312	11	50.4631	1.50915	0.948386
Alu	22	49310575	holding_vs_skipping	blood	3	0	17	39	93.5899	1.17535	3.13873
Alu	12	51976455	skipping_vs_holding	blood	20	0	564	17	74.9939	6.19666	1.71352
Alu	12	51976455	skipping_vs_holding	bone	29	1	555	16	73.8518	7.72317	1.24925
Alu	12	51976455	skipping_vs_holding	brain	39	1	545	16	73.9604	10.6092	1.37561
Alu	12	51976455	skipping_vs_holding	breast	14	0	570	17	75.1509	4.39138	1.59044
Alu	12	51976455	skipping_vs_holding	colon	11	0	573	17	75.1806	3.48847	1.53855
Alu	12	51976455	skipping_vs_holding	connective_tissue	10	0	574	17	75.169	3.18737	1.52223
Alu	12	51976455	skipping_vs_holding	eye	18	0	566	17	75.0557	5.59495	1.66894
Alu	12	51976455	skipping_vs_holding	heart	13	0	571	17	75.167	4.09045	1.57259
Alu	12	51976455	skipping_vs_holding	kidney	14	1	570	16	73.1983	3.50489	1.09106
Alu	12	51976455	skipping_vs_holding	liver	24	0	560	17	74.8437	7.39991	1.8179
Alu	12	51976455	skipping_vs_holding	lung	34	1	550	16	73.9366	9.16187	1.30944
Alu	12	51976455	skipping_vs_holding	mouth_oral	15	1	569	16	73.2702	3.77832	1.10093
Alu	12	51976455	skipping_vs_holding	muscle	10	0	574	17	75.169	3.18737	1.52223
Alu	12	51976455	skipping_vs_holding	nose	4	0	580	17	72.1253	1.36324	1.41578
Alu	12	51976455	skipping_vs_holding	ovary	14	0	570	17	75.1509	4.39138	1.59044
Alu	12	51976455	skipping_vs_holding	pancreas	19	0	565	17	75.0259	5.89581	1.69071
Alu	12	51976455	skipping_vs_holding	placenta	21	0	563	17	74.9596	6.49749	1.73749
Alu	12	51976455	skipping_vs_holding	prostate	25	0	559	17	74.8006	7.70069	1.8482
Alu	12	51976455	skipping_vs_holding	salivary_gland	3	0	581	17	68.9983	1.04296	1.38304
Alu	12	51976455	skipping_vs_holding	skin	19	1	565	16	73.4956	4.88686	1.14107
Alu	12	51976455	skipping_vs_holding	spleen	5	0	579	17	73.6876	1.67357	1.4389
Alu	12	51976455	skipping_vs_holding	stomach	10	0	574	17	75.169	3.18737	1.52223
Alu	12	51976455	skipping_vs_holding	testis	18	1	566	16	73.4453	4.60781	1.13091
Alu	12	51976455	skipping_vs_holding	thyroid	10	1	574	16	72.642	2.43216	1.05085
Alu	12	51976455	skipping_vs_holding	uterus	23	0	561	17	74.8846	7.09911	1.7895
Alu	12	51976455	skipping_vs_holding	vasculature	10	0	574	17	75.169	3.18737	1.52223
Alu	1	1737069	holding_vs_skipping	placenta	5	2	1	40	85.5469	1.01822	10.9627
Alu	22	45008584	holding_vs_skipping	placenta	4	0	3	37	96.875	1.49136	8.33368
Alu	2	182713861	holding_vs_skipping	pancreas	3	0	1	21	93.7497	1.17609	5.55324
Alu	2	172096461	holding_vs_skipping	liver	4	1	6	13	83.2966	1.02784	1.50775
Alu	17	39756541	skipping_vs_holding	blood	21	0	408	13	66.1969	6.4435	2.62346
Alu	17	39756541	skipping_vs_holding	brain	54	1	375	12	63.5991	14.9976	3.2643
Alu	17	39756541	skipping_vs_holding	breast	3	0	426	13	61.8573	0.995511	1.42129
Alu	17	39756541	skipping_vs_holding	colon	11	0	418	13	67.4035	3.44104	1.74124
Alu	17	39756541	skipping_vs_holding	intestine	3	0	426	13	61.8573	0.995511	1.42129
Alu	17	39756541	skipping_vs_holding	kidney	25	1	404	12	66.2894	6.53428	1.14431
Alu	17	39756541	skipping_vs_holding	liver	13	1	416	12	66.2216	3.19032	0.978139
Alu	17	39756541	skipping_vs_holding	nerve	26	1	403	12	66.262	6.81874	1.16045
Alu	17	39756541	skipping_vs_holding	pancreas	11	0	418	13	67.4035	3.44104	1.74124
Alu	17	39756541	skipping_vs_holding	placenta	19	0	410	13	66.4783	5.84328	2.75008
Alu	17	39756541	skipping_vs_holding	prostate	13	1	416	12	66.2216	3.19032	0.978139
Alu	17	39756541	skipping_vs_holding	skin	24	0	405	13	65.7405	7.34358	2.0605
Alu	17	39756541	skipping_vs_holding	testis	14	0	415	13	67.1013	4.34218	1.91946
Alu	17	39756541	skipping_vs_holding	uterus	31	0	398	13	64.5095	9.44258	1.62
Alu	5	146954090	holding_vs_skipping	embryo	4	0	3	15	96.6537	1.49037	2.7931
Alu	9	35085728	holding_vs_skipping	eye	3	0	2	8	90.4785	1.16067	1.61466
Alu	14	18989001	skipping_vs_holding	brain	5	1	7	32	93.7479	1.30102	4.82618
Alu	10	126440885	holding_vs_skipping	brain	6	0	24	26	60.2304	1.88703	1.04759
Alu	10	126440885	skipping_vs_holding	lung	4	1	22	29	72.475	0.967398	1.3204
Alu	10	126440885	skipping_vs_holding	uterus	4	1	22	29	72.475	0.967398	1.3204
Alu	10	16519339	holding_vs_skipping	uterus	3	0	16	19	62.864	1.00252	1.02696
Alu	10	16519339	skipping_vs_holding	kidney	3	0	16	19	62.864	1.00252	1.02696
Alu	10	16519339	skipping_vs_holding	nose	4	0	15	19	71.897	1.36186	1.12419
Alu	15	22754962	skipping_vs_holding	blood	7	0	370	12	62.3217	2.20288	1.87145
Alu	15	22754962	skipping_vs_holding	bone	3	0	374	12	57.1825	0.961383	2.4673
Alu	15	22754962	skipping_vs_holding	eye	15	0	362	12	61.003	4.60183	1.45509
Alu	15	22754962	skipping_vs_holding	heart	3	0	374	12	57.1825	0.961383	2.4673
Alu	15	22754962	skipping_vs_holding	kidney	8	0	369	12	62.3233	2.50392	1.79499
Alu	15	22754962	skipping_vs_holding	liver	5	0	372	12	61.5207	1.5952	2.07632
Alu	15	22754962	skipping_vs_holding	lung	23	0	354	12	58.9158	6.99495	1.22887
Alu	15	22754962	skipping_vs_holding	mouth_oral	3	0	374	12	57.1825	0.961383	2.4673
Alu	15	22754962	skipping_vs_holding	nerve	8	0	369	12	62.3233	2.50392	1.79499
Alu	15	22754962	skipping_vs_holding	ovary	10	0	367	12	62.0658	3.10418	1.67136
Alu	15	22754962	skipping_vs_holding	pancreas	22	0	355	12	59.1988	6.696	1.25273
Alu	15	22754962	skipping_vs_holding	prostate	10	1	367	11	63.12	2.37113	1.10971
Alu	15	22754962	skipping_vs_holding	skin	13	0	364	12	61.4599	4.00301	1.53063
Alu	15	22754962	skipping_vs_holding	testis	8	0	369	12	62.3233	2.50392	1.79499
Alu	2	233424434	holding_vs_skipping	brain	6	3	11	26	82.1199	1.00047	2.42163
Alu	11	62394764	holding_vs_skipping	liver	8	4	42	57	79.9842	1.12179	1.78971
Alu	11	62394764	holding_vs_skipping	uterus	6	1	44	60	90.5716	1.52013	1.89513
Alu	11	129214637	holding_vs_skipping	stomach	5	1	4	19	93.6728	1.30067	3.24914
Alu	10	75568412	skipping_vs_holding	brain	3	0	26	41	90.3474	1.16004	1.99413
Alu	10	75568412	skipping_vs_holding	embryo	4	1	25	40	85.8645	1.04102	1.98791
Alu	10	75568412	skipping_vs_holding	eye	6	0	23	41	97.9788	2.09834	2.39203
Alu	4	144696153	holding_vs_skipping	brain	13	3	1	6	95.8481	2.35091	1.54473
Alu	9	137551419	holding_vs_skipping	prostate	4	0	1	19	96.874	1.49136	5.00681
Alu	22	39581160	holding_vs_skipping	embryo	5	1	16	30	91.7507	1.29167	2.11473
Alu	22	39581160	holding_vs_skipping	skin	7	0	14	31	99.0418	2.40406	2.62082
Alu	16	1828000	holding_vs_skipping	placenta	4	0	3	7	85.5469	1.43735	1.16435
Alu	19	41073323	holding_vs_skipping	ovary	3	0	2	10	92.627	1.17086	2.06058
Alu	12	10417871	holding_vs_skipping	brain	4	0	12	29	96.4792	1.48958	2.73014
Alu	12	10417871	holding_vs_skipping	eye	4	0	12	29	96.4792	1.48958	2.73014
Alu	9	125137262	holding_vs_skipping	muscle	3	0	3	7	82.4219	1.12016	1.14819
Alu	15	70073082	holding_vs_skipping	placenta	9	1	1	4	88.4766	2.25816	1.05404
Alu	5	81307580	holding_vs_skipping	uterus	3	0	5	17	93.2189	1.17362	2.47268
Alu	20	35360558	skipping_vs_holding	stomach	4	0	13	65	96.875	1.49136	9.42116
Alu	9	83832770	holding_vs_skipping	embryo	3	0	5	41	93.75	1.17609	7.98342
Alu	12	122527648	holding_vs_skipping	eye	3	0	9	15	82.2739	1.11938	1.32457
Alu	16	83093724	holding_vs_skipping	muscle	3	0	8	15	86.1705	1.13948	1.4696
Alu	12	52868396	holding_vs_skipping	brain	5	2	14	24	80.1404	0.989872	1.65862
Alu	12	52868396	holding_vs_skipping	muscle	7	2	12	24	92.1797	1.41863	2.00525
Alu	19	6389446	holding_vs_skipping	eye	4	0	5	18	96.5445	1.48988	2.68248
Alu	1	35227981	holding_vs_skipping	brain	4	0	3	11	95.1172	1.48341	1.93261
Alu	20	54399089	skipping_vs_holding	nose	3	0	47	60	83.174	1.12411	1.67435
Alu	20	54399089	skipping_vs_holding	testis	6	1	44	59	89.4185	1.51457	1.82759
Alu	7	99293556	holding_vs_skipping	eye	5	0	6	13	92.6716	1.77313	1.55406
Alu	12	56630565	holding_vs_skipping	skin	4	1	1	21	89.0622	1.0569	5.53096
Alu	22	14566674	skipping_vs_holding	brain	4	1	10	32	89.0322	1.05676	3.72609
Alu	17	23681237	holding_vs_skipping	brain	11	5	15	77	92.8268	1.4449	11.1373
Alu	17	23681237	holding_vs_skipping	spleen	3	0	23	82	93.75	1.17609	8.93127
Alu	1	63687604	holding_vs_skipping	bone	4	1	8	72	89.0625	1.0569	13.8626
Alu	11	66280384	holding_vs_skipping	brain	6	3	5	16	81.9675	0.999662	2.22776
Alu	2	201575317	holding_vs_skipping	embryo	5	2	11	35	85.5296	1.01814	3.95534
ERV1	8	12346674	skipping_vs_holding	testis	3	0	1	35	93.75	1.17609	9.55378
ERV1	4	38450908	skipping_vs_holding	thyroid	3	0	1	8	92.6758	1.17109	2.02302
ERV1	1	103903167	skipping_vs_holding	pancreas	10	0	8	14	89.4492	3.26291	1.37043
ERV1	2	27245203	holding_vs_skipping	nerve	3	0	6	12	85.3966	1.13556	1.38234
ERV1	1	103903167	holding_vs_skipping	mouth_oral	13	0	1	18	99.9919	4.21438	4.74181
ERV1	7	143802433	holding_vs_skipping	testis	4	0	2	21	96.8732	1.49135	4.8078
ERVL	9	4615982	skipping_vs_holding	brain	5	0	1	4	87.5	1.74819	1.04922
ERVL	3	39519208	skipping_vs_holding	brain	15	8	4	7	73.0358	1.39778	0.957382
MaLR	20	338950	holding_vs_skipping	pancreas	16	0	82	86	62.3532	4.91237	1.33434
MaLR	7	71931289	holding_vs_skipping	brain	8	4	32	41	71.8745	1.07536	1.42677
MaLR	11	77229627	skipping_vs_holding	ovary	3	0	22	34	88.1919	1.14955	1.7732
MaLR	11	77229627	skipping_vs_holding	pancreas	5	1	20	33	89.9547	1.28308	1.90353
MER1	2	113733344	holding_vs_skipping	placenta	5	0	12	17	80.3578	1.71121	1.22079
MER1	2	27484737	skipping_vs_holding	muscle	4	1	14	22	79.6754	1.00853	1.46007
MER1	2	113733344	skipping_vs_holding	kidney	6	0	11	17	85.9722	2.04157	1.33231
MER1	20	8523050	holding_vs_skipping	ovary	4	0	1	14	96.8491	1.49125	3.62648
MER1	2	113733344	holding_vs_skipping	muscle	3	0	14	17	63.9193	1.00975	1.01505
MER2	19	42992684	skipping_vs_holding	brain	3	0	2	5	79.2969	1.10338	0.985277
MER2	7	98722111	holding_vs_skipping	testis	4	0	8	22	96.3413	1.48896	2.54837
MER2	2	241749447	skipping_vs_holding	salivary_gland	6	1	8	46	96.4844	1.5476	7.52388
MER2	1	23181282	holding_vs_skipping	skin	4	0	4	12	94.4229	1.48023	1.83252

## Sheet: human_cancer
RE	Chr	start	splice 1 vs splice 2	number of ESTs of splice 1 in tumor tissue	number of ESTs of splice 2 in tumor tissue	number of ESTs of splice 1 in normal tissue	number of ESTs of splice 2 in normal tissue	LOD
L1	2	203614231	skipping_vs_holding	0	4	16	4	2.69675
L1	17	45099968	holding_vs_skipping	7	65	79	231	2.73059
L1	15	81487961	skipping_vs_holding	10	3	84	2	2.38898
L2	1	157943170	skipping_vs_holding	2	8	39	13	3.16228
L2	14	93633648	holding_vs_skipping	0	20	6	9	2.94352
L2	11	66956298	holding_vs_skipping	4	79	18	73	2.72589
MIR	16	15534293	skipping_vs_holding	52	10	87	1	3.35211
MIR	1	28708279	holding_vs_skipping	0	21	16	24	3.80803
Alu	19	58078682	skipping_vs_holding	1	2	19	1	2.13031
Alu	3	17578488	skipping_vs_holding	1	4	20	2	2.96348
Alu	13	49052439	holding_vs_skipping	1	1	22	0	2.02902
Alu	14	18989001	holding_vs_skipping	12	10	21	1	3.0212
Alu	10	105149456	holding_vs_skipping	1	26	2	2	2.10297
Alu	3	116160102	skipping_vs_holding	1	2	19	1	2.13031
Alu	1	152462781	skipping_vs_holding	63	7	68	0	2.43856
Alu	11	60859826	holding_vs_skipping	0	93	4	54	2.10633
Alu	19	10089959	holding_vs_skipping	7	256	23	212	3.0779
Alu	14	72601409	skipping_vs_holding	4	2	43	1	2.14225
Alu	3	130099949	skipping_vs_holding	29	6	33	0	2.14638
Alu	19	41073323	skipping_vs_holding	0	3	10	1	2.54059
Alu	22	49511674	skipping_vs_holding	9	7	46	8	2.0107
Alu	14	18726067	holding_vs_skipping	14	9	21	1	2.50766
Alu	X	76963371	skipping_vs_holding	96	6	263	2	2.20978
Alu	12	47689158	skipping_vs_holding	65	4	118	0	2.18696
Alu	X	148286367	skipping_vs_holding	40	17	47	1	4.25529
Alu	11	20751612	skipping_vs_holding	0	2	17	0	3.12372
Alu	12	56630565	skipping_vs_holding	6	4	16	0	2.31798
Alu	22	14566674	holding_vs_skipping	12	12	21	1	3.52888
Alu	11	18376727	holding_vs_skipping	0	870	4	1641	3.79732
Alu	17	951713	skipping_vs_holding	5	2	41	0	2.53751
Alu	1	63687604	skipping_vs_holding	28	9	45	2	2.32507
ERV1	1	113358315	skipping_vs_holding	0	6	3	0	2.5173
ERV1	7	99591801	holding_vs_skipping	2	4	28	4	2.4397
MER1	3	11687754	skipping_vs_holding	10	6	21	1	2.15906
MER1	20	8523050	skipping_vs_holding	2	4	12	0	2.85847
MER1	5	138643504	skipping_vs_holding	1	4	17	3	2.39797

## Sheet: mouse_tissue
RE	chr	start	splice 1 vs splice 2	Tissue	#ESTs/mRNAs of splice 1 in the actual tissue	#ESTs/mRNAs of splice 2 in the actual tissue	#ESTs/mRNAs of splice 1 in all other tissues except the actual	#ESTs/mRNAs of splice 2 in all other tissues except the actual	TS	r_TS	r_TS_tilde
B1	7	40882741	holding_vs_skipping	bone	3	0	12	36	93.7265	1.17598	3.8793
B1	9	4221274	holding_vs_skipping	connective_tissue	4	0	11	15	74.7716	1.37889	1.11358
B1	9	4221274	skipping_vs_holding	spleen	4	0	11	15	74.7716	1.37889	1.11358
B1	2	12890406	holding_vs_skipping	kidney	23	14	16	22	75.9955	1.53409	1.27382
B1	16	19190332	holding_vs_skipping	kidney	4	0	1	51	96.875	1.49136	14.2208
B1	11	22908313	holding_vs_skipping	eye	5	1	4	11	89.9094	1.28286	1.63515
B4	18	68021408	holding_vs_skipping	genitourinary_tract	5	0	3	37	98.4375	1.79934	8.34063
L1	8	87987721	holding_vs_skipping	heart	4	0	39	136	96.875	1.49136	13.7402
L2	10	128437119	skipping_vs_holding	limb	4	0	15	17	60.4584	1.28661	0.962843
MIR	12	80719447	skipping_vs_holding	skin	3	0	17	28	88.5597	1.15136	1.75201
MIR	7	96329385	skipping_vs_holding	spleen	3	0	11	67	93.75	1.17609	10.8577
MIR	2	32540155	holding_vs_skipping	brain	26	3	18	25	85.4388	5.39979	1.39282
MIR	2	32540155	skipping_vs_holding	breast	3	0	25	44	92.6278	1.17086	2.42136
MIR	2	32540155	skipping_vs_holding	intestine	14	3	14	41	99.6114	2.58434	4.21716
MIR	2	32540155	skipping_vs_holding	limb	3	0	25	44	92.6278	1.17086	2.42136
MIR	12	107274782	holding_vs_skipping	brain	12	5	17	24	81.1896	1.53649	1.37211
MIR	3	31927280	skipping_vs_holding	vasculature	3	0	1	36	93.75	1.17609	9.84291
ERV1	11	116574731	holding_vs_skipping	breast	32	6	16	25	91.7918	5.26196	1.5929
ERVL	4	53640467	holding_vs_skipping	brain	4	1	6	21	88.8765	1.056	2.90632
MaLR	4	101947384	holding_vs_skipping	testis	11	0	3	6	82.7881	3.53033	1.00399
MaLR	6	142986441	holding_vs_skipping	brain	3	0	1	10	93.4326	1.17462	2.54147
MaLR	5	107139525	holding_vs_skipping	brain	9	4	34	59	90.5457	1.31698	2.80411
MaLR	14	21049604	holding_vs_skipping	bone	4	0	2	6	87.8906	1.44909	1.20605

## Sheet: mouse_cancer
RE	chr	start	splice 1 vs splice 2	number of ESTs of splice 1 in tumor tissue	number of ESTs of splice 2 in tumor tissue	number of ESTs of splice 1 in normal tissue	number of ESTs of splice 2 in normal tissue	LOD
B1	4	128628503	skipping_vs_holding	8	7	113	26	2.02687
B1	6	86349529	skipping_vs_holding	1	3	25	4	2.18446
B1	8	90418275	skipping_vs_holding	4	4	75	4	3.3945
L1	4	96543607	holding_vs_skipping	0	1	21	0	2.44147
MIR	2	32540155	holding_vs_skipping	0	5	44	23	2.57012
MIR	15	67152719	holding_vs_skipping	0	2	36	1	3.36223
ERV1	11	116574731	skipping_vs_holding	13	37	18	11	2.99468
ERVL	3	130457719	holding_vs_skipping	1	32	25	74	2.68157
MaLR	10	19526099	skipping_vs_holding	9	1	118	0	2.23655
MaLR	3	130457982	holding_vs_skipping	1	32	25	74	2.68157
